# Supplementary material for: Electrodialysis Can Lower the Environmental Impact of Hemodialysis
Source: Membranes (Basel). 2021 Dec 29;12(1):45. doi: 10.3390/membranes12010045 (PMC8779760; doi:10.3390/membranes12010045)
Supplement: Supplementary file 1 [file membranes-12-00045-s001.zip]

Archive with 1 entries (1 files):
- membranes-1481312-supplementary.pdf
